# Supplementary material for: Peripheral Blood as a Diagnostic Alternative to Bone Marrow in Immunophenotyping Pediatric B-Cell Acute Lymphoblastic Leukemia
Source: Int J Mol Sci. 2025 Dec 24;27(1):193. doi: 10.3390/ijms27010193 (PMC12785395; doi:10.3390/ijms27010193)
Supplement: Supplementary file 1 [file ijms-27-00193-s001.zip]

Archive with 1 entries (1 files):
- ijms-4013098-supplementary.pdf
